# Supplementary material for: Pyridine Derivatives—A New Class of Compounds That Are Toxic to E. coli K12, R2–R4 Strains
Source: Materials (Basel). 2021 Sep 18;14(18):5401. doi: 10.3390/ma14185401 (PMC8467192; doi:10.3390/ma14185401)
Supplement: Supplementary file 1 [file materials-14-05401-s001.zip]

Archive with 1 entries (1 files):
- materials-1323899-supplementary.pdf
